# Supplementary material for: Estimating the extrinsic incubation period of malaria using a mechanistic model of sporogony
Source: PLoS Comput Biol. 2021 Feb 16;17(2):e1008658. doi: 10.1371/journal.pcbi.1008658 (PMC7909686; doi:10.1371/journal.pcbi.1008658)
Supplement: S2 Table — (XLSX) [file pcbi.1008658.s004.xlsx]

## Sheet: Sheet1
Parameter	Mean value	SE of the mean	Standard deviation	2.5% quantile	25% quantile	50% quantile	75% quantile	97.5% quantile	ESS
aGO	13.67	0.02	1.8	10.36	12.42	13.59	14.84	17.3	5808	1
mb	1.44	0	0.19	1.09	1.31	1.43	1.57	1.83	6182	1
cb	4.19	0.01	0.6	3.1	3.78	4.16	4.59	5.42	5847	1
aOS	17.87	0.02	1.69	14.69	16.71	17.82	18.99	21.29	10275	1
bOS	2.19	0	0.24	1.75	2.03	2.18	2.35	2.68	10101	1
m	2.34	0	0.1	2.14	2.27	2.34	2.4	2.53	11620	1
k	3	0	0.53	2.1	2.63	2.95	3.32	4.2	14393	1
md	-0.53	0	0.12	-0.76	-0.61	-0.53	-0.46	-0.3	6435	1
cd	0.59	0	0.13	0.34	0.51	0.6	0.68	0.85	4900	1
a	0.01	0	0	0.01	0.01	0.01	0.01	0.01	4772	1
b	0.12	0	0	0.11	0.11	0.12	0.12	0.12	16156	1
bE	0.5	0	0.06	0.39	0.46	0.5	0.54	0.62	10200	1
bC	0.45	0	0.08	0.29	0.4	0.45	0.5	0.62	4727	1
sd	0.31	0	0.08	0.17	0.25	0.3	0.36	0.48	7127	1
ssurvival	0.27	0	0.09	0.15	0.21	0.26	0.31	0.51	5358	1
