# Supplementary material for: Estimating the extrinsic incubation period of malaria using a mechanistic model of sporogony
Source: PLoS Comput Biol. 2021 Feb 16;17(2):e1008658. doi: 10.1371/journal.pcbi.1008658 (PMC7909686; doi:10.1371/journal.pcbi.1008658)
Supplement: S3 Table — The posterior predictive median, 5% and 95% quantiles of the all temperature model EIP estimates are given to one decimal place. (XLSX) [file pcbi.1008658.s005.xlsx]

## Sheet: Sheet1
Temperature / °C	EIP10	EIP50	EIP90
21	12.9 (12.4 - 13.4)	16.1 (15.3 - 17.0)	20.4 (19.2 - 22.1)
24	9.5 (9.3 - 9.7)	11.8 (11.6 - 12.0)	14.9 (14.4 - 15.3)
27	8.2 (8 - 8.4)	10.2 (10 - 10.4)	13.0 (12.6 - 13.4)
30	7.5 (7.3 - 7.7)	9.4 (9.2 - 9.6)	12.0 (11.7 - 12.5)
32	7.2 (7 - 7.3)	9.0 (8.8 - 9.2)	11.6 (11.2 - 12.1)
33	7.0 (6.8 - 7.2)	8.9 (8.7 - 9.1)	11.5 (11.1 - 11.9)
34	6.9 (6.7 - 7.1)	8.8 (8.6 - 9.0)	11.3 (10.9 - 11.8)
